# Supplementary material for: The Antioxidant Properties of Extracts of Cuscuta spp. Depend on the Parasite and the Host Species
Source: Antioxidants (Basel). 2025 Jun 20;14(7):761. doi: 10.3390/antiox14070761 (PMC12291675; doi:10.3390/antiox14070761)
Supplement: Supplementary file 1 [file antioxidants-14-00761-s001.zip]

Archive with 1 entries (1 files):
- antioxidants-3642341-supplementary.pdf
